# Supplementary material for: Interplay of the IGFBP-3 polymorphism and serum levels of IGF-1/IGFBP-3 with hormone receptor subtypes in patients with breast cancer among Palestinian women
Source: PLoS One. 2026 Jun 1;21(6):e0350553. doi: 10.1371/journal.pone.0350553 (PMC13225371; doi:10.1371/journal.pone.0350553)
Supplement: S1 Dataset — (XLS) [file pone.0350553.s002.xls]

## Sheet: Clinicopathological features
Numer	Group	Yes.reast.surgeries	reast.mass	Mass.under.axilla	Pain	Tingling	Nipple.discharge	Retracted.nipple	Readiness	Two.reasts.are.not.equal.in.size.or.shape	Asymptomatic	Stage.of.C
1	Cases	Left	Yes	No	No	No	No	No	No	No	No	Stage2
2	Cases	Right	Yes	No	No	No	No	No	No	No	No	Stage3
3	Cases		Yes	No	No	No	No	No	No	No	No	Stage2
4	Cases		No	No	No	Yes	No	No	No	No	No	Stage3
5	Cases		Yes	No	Yes	Yes	No	Yes	Yes	Yes	No	Stage2
6	Cases	Right	Yes	No	No	No	No	No	No	No	No	Stage2
7	Cases		Yes	No	No	No	No	No	No	No	No	Stage3
8	Cases		No	Yes	Yes	No	No	No	No	No	No	Stage2
9	Cases	Left	Yes	Yes	Yes	Yes	No	No	No	No	No	Stage3
10	Cases	Left	No	Yes	No	No	No	No	No	No	No	Stage3
11	Cases	Right	Yes	No	Yes	No	No	No	No	No	No	Stage3
12	Cases		Yes	No	Yes	No	No	No	No	No	No	Stage2
13	Cases	Left	Yes	No	No	No	No	No	No	No	No	Stage2
14	Cases		No	No	No	No	No	No	No	Yes	No	Stage3
15	Cases		Yes	Yes	No	No	No	No	No	Yes	No	Stage2
16	Cases		Yes	No	No	No	No	No	No	No	No	Stage3
17	Cases	Right	Yes	No	Yes	No	No	No	No	No	No	Stage3
18	Cases		Yes	Yes	No	No	No	No	Yes	Yes	No	Stage2
19	Cases		Yes	No	Yes	Yes	No	No	No	No	No	Stage2
20	Cases		No	No	Yes	No	No	No	No	No	No	Stage1
21	Cases		Yes	No	Yes	No	No	No	No	Yes	No	Stage2
22	Cases		Yes	No	No	No	No	No	No	No	No	Stage3
23	Cases	Left	Yes	No	No	No	No	No	No	No	No	Stage2
24	Cases		Yes	No	No	No	No	No	No	No	No	Stage2
25	Cases		Yes	Yes	Yes	Yes	No	No	Yes	Yes	No	Stage2
26	Cases		Yes	No	No	No	No	No	No	No	No	Stage3
27	Cases	Left	Yes	No	Yes	No	No	No	No	No	No	Stage2
28	Cases		Yes	No	Yes	Yes	No	No	Yes	Yes	No	Stage3
29	Cases		Yes	No	No	No	No	No	No	No	No	Stage3
30	Cases	Left	Yes	No	No	No	No	No	No	No	No	Stage1
31	Cases	Left	Yes	No	No	No	No	No	No	No	No	Stage3
32	Cases		Yes	No	No	No	No	No	No	No	No	Stage1
33	Cases	Right	Yes	No	No	No	No	No	No	No	No	Stage3
34	Cases	oth	Yes	Yes	No	Yes	Yes	No	Yes	Yes	No	Stage2
35	Cases		No	No	No	No	No	No	No	Yes	No	Stage1
36	Cases	Left	Yes	No	No	No	No	No	No	Yes	No	Stage3
37	Cases		Yes	Yes	Yes	No	No	No	No	No	No	Stage3
38	Cases	Right	No	No	No	No	No	Yes	No	No	No	Stage2
39	Cases		No	Yes	Yes	No	No	No	No	No	No	Stage2
40	Cases		Yes	No	Yes	No	No	No	No	Yes	No	Stage2
41	Cases		Yes	No	No	No	No	No	No	No	No	Stage3
42	Cases	Left	Yes	No	No	No	No	No	No	No	No	Stage3
43	Cases		Yes	No	No	No	No	No	No	No	No	Stage3
44	Cases		Yes	No	No	No	No	No	No	No	No	Stage3
45	Cases	Right	Yes	No	Yes	No	No	No	No	No	No	Stage3
46	Cases		Yes	No	No	No	No	No	No	No	No	Stage2
47	Cases	Right	Yes	No	No	No	No	No	No	Yes	No	Stage2
48	Cases		Yes	No	No	No	No	No	No	No	No	Stage3
49	Cases	Right	Yes	No	Yes	No	No	No	Yes	No	No	Stage3
50	Cases		Yes	No	No	Yes	No	Yes	Yes	Yes	No	Stage3
51	Cases		Yes	No	No	No	No	No	No	No	No	Stage2
52	Cases	Right	Yes	No	No	No	No	No	No	No	No	Stage3
53	Cases		Yes	Yes	Yes	No	No	Yes	No	Yes	No	Stage3
54	Cases	Left	Yes	No	No	No	No	No	No	No	No	Stage2
55	Cases	Right	Yes	No	No	Yes	No	No	No	No	No	Stage2
56	Cases		Yes	No	Yes	Yes	No	Yes	No	Yes	No	Stage3
57	Cases		Yes	No	Yes	No	No	No	No	No	No	Stage2
58	Cases		Yes	No	No	No	No	No	No	No	No	Stage3
59	Cases	Right	Yes	Yes	No	No	No	No	No	No	No	Stage2
60	Cases	Right	Yes	No	No	No	No	No	No	No	No	Stage3
61	Cases		Yes	No	No	No	No	No	No	No	No	Stage3
62	Cases		No	Yes	Yes	No	No	No	No	No	No	Stage3
63	Cases	Left	Yes	No	No	No	No	No	No	No	No	Stage1
64	Cases	Right	Yes	No	No	No	No	No	No	Yes	No	Stage3
65	Cases	Left	Yes	No	No	No	No	No	No	No	No	Stage1
66	Cases		Yes	No	No	No	Yes	No	No	No	No	Stage4
67	Cases		No	No	No	No	No	No	No	No	Yes	Stage4
68	Cases	Right	Yes	No	No	Yes	No	No	No	No	No	Stage2
69	Cases	Right	Yes	Yes	No	No	No	No	No	No	No	Stage3
70	Cases		Yes	No	No	No	No	No	No	No	No	Stage2
71	Cases	Left	Yes	No	No	No	No	No	No	No	No	Stage3
72	Cases		Yes	No	No	No	No	No	No	No	No	Stage3
73	Cases		Yes	No	Yes	No	No	No	No	No	No	Stage3
74	Cases	Right	Yes	No	No	No	No	No	No	No	No	Stage2
75	Cases		Yes	No	Yes	No	Yes	No	Yes	Yes	No	Stage3
76	Cases		Yes	No	No	No	No	No	No	No	No	Stage2
77	Cases		Yes	No	No	No	No	Yes	Yes	No	No	Stage2
78	Cases		Yes	No	No	No	No	No	No	No	No	Stage2
79	Cases		Yes	No	No	No	Yes	No	Yes	No	No	Stage2
80	Cases		Yes	No	No	No	No	No	No	No	No	Stage2
81	Cases		Yes	No	No	No	No	No	No	No	No	Stage2
82	Cases		Yes	No	No	Yes	No	No	No	No	No	Stage3
83	Cases		Yes	Yes	Yes	Yes	No	No	No	Yes	No	Stage2
84	Cases	Left	Yes	No	No	Yes	Yes	Yes	No	Yes	No	Stage2
85	Cases	Left	Yes	No	No	No	No	No	No	No	No	Stage2
86	Cases	Left	Yes	No	No	No	No	No	No	No	No	Stage2
87	Cases		Yes	Yes	Yes	Yes	No	No	No	Yes	No	Stage3
88	Cases		Yes	No	Yes	Yes	No	No	No	No	No	Stage2
89	Cases		Yes	No	No	No	No	No	No	No	No	Stage2
90	Cases		Yes	No	Yes	Yes	No	No	Yes	Yes	No	Stage2
91	Cases		Yes	Yes	No	Yes	No	No	No	No	No	Stage3
92	Cases		Yes	No	No	Yes	No	No	No	No	No	Stage3
93	Cases		Yes	No	Yes	Yes	No	No	No	No	No	Stage3
94	Cases	Left	Yes	No	No	No	No	No	No	No	No	Stage2
95	Cases		Yes	Yes	No	No	No	No	No	No	No	Stage3
96	Cases		Yes	No	Yes	Yes	No	No	No	No	No	Stage2
97	Cases	Left	Yes	No	No	No	No	No	No	No	No	Stage2
98	Cases		Yes	No	No	No	No	No	No	No	No	Stage2
99	Cases		Yes	No	Yes	No	No	No	No	No	No	Stage2
100	Cases		Yes	Yes	No	Yes	No	No	No	Yes	No	Stage4
101	Cases		Yes	No	Yes	Yes	No	No	No	No	No	Stage2
102	Cases		Yes	Yes	No	No	No	No	No	No	No	Stage2
103	Cases	Left	Yes	No	No	No	No	No	No	No	No	Stage2
104	Cases		No	Yes	No	No	Yes	No	No	No	No	Stage3
105	Cases	Left	Yes	No	No	No	No	No	No	No	No	Stage2
106	Cases		Yes	No	No	Yes	No	No	No	Yes	No	Stage2
107	Cases		Yes	No	No	Yes	No	No	No	No	No	Stage2
108	Cases		Yes	No	No	No	No	No	No	No	No	Stage2
109	Cases	Right	Yes	No	No	No	No	No	No	No	No	Stage2
110	Cases		Yes	No	No	No	No	No	No	Yes	No	Stage2
111	Cases		No	No	No	No	No	No	No	No	Yes	Stage2
112	Cases		Yes	No	Yes	No	No	No	No	No	No	Stage3

## Sheet: serum levels of IGF-1, or IGFBP
Numer	Group	IGF1	IGFP3
1	Cases	197.8	4.27
2	Cases	116.2	3.48
3	Cases	89.7	5.85
4	Cases	41.6	4.08
5	Cases	58.8	5.65
6	Cases	42.1	2.478
7	Cases	54.2	3.968
8	Cases	82.1	4.32
9	Cases	93.79	2.656
10	Cases	29.13	2.33
11	Cases	101	3.5
12	Cases	103	1.2
13	Cases	49.81	4.025
14	Cases	35.1	4.2
15	Cases	59.5	3.64
16	Cases	18.96	3.94
17	Cases	154.8	3.11
18	Cases	47.4	4.8
19	Cases	99.7	3.69
20	Cases	90.79	3.01
21	Cases	70	3.24
22	Cases	175.7	3.3
23	Cases	103.4	2.45
24	Cases	92.7	3.82
25	Cases	157.2	3.5
26	Cases	174.7	3.4
27	Cases	195	2.92
28	Cases	61.9	1.8
29	Cases	51.3	2.57
30	Cases	156	4.53
31	Cases	172.6	2.909
32	Cases	102.4	2.998
33	Cases	119	3.5
34	Cases	160.8	2.79
35	Cases	96.9	2.9
36	Cases	257.7	3.185
37	Cases	137.7	3.61
38	Cases	166.4	2.37
39	Cases	130.7	3.74
40	Cases	153.1	3.07
41	Cases	185.9	3.72
42	Cases	218.4	4.73
43	Cases	104.1	6.35
44	Cases	128.1	3.34
45	Cases	161.1	3.11
46	Cases	117	3.17
47	Cases	68.03	4.27
48	Cases	196.9	3.41
49	Cases	91.57	1.74
50	Cases	183.6	4.54
51	Cases	160.1	5.12
52	Cases	88.76	2.44
53	Cases	120.2	2.7
54	Cases	147.2	2.7
55	Cases	184.4	4.74
56	Cases	125	2.6
57	Cases	128.4	3.96
58	Cases	141.1	3.31
59	Cases	97.2	4.42
60	Cases	176.3	5.59
61	Cases	125.3	4.67
62	Cases	231.5	5.87
63	Cases	241.2	3.816
64	Cases	208.9	3.4
65	Cases	189.8	3.86
66	Cases	200.5	3.02
67	Cases	174.5	4.3
68	Cases	220.7	4.25
69	Cases	210.1	5.05
70	Cases	97.5	3.72
71	Cases	184.5	4.14
72	Cases	175.3	4.76
73	Cases	155.9	3.8
74	Cases	139.9	3.93
75	Cases	106.5	4.49
76	Cases	125.5	4.91
77	Cases	178.6	7.53
78	Cases	149.2	4.43
79	Cases	248.2	5.44
80	Cases	132.3	4.44
81	Cases	173.8	4.72
82	Cases	155.8	4.09
83	Cases	134	6.47
84	Cases	139.6	2.31
85	Cases	146.9	8.7
86	Cases	166.8	2.66
87	Cases	237.8	5.8
88	Cases	187.2	5.89
89	Cases	113.3	2.79
90	Cases	94.1	2.69
91	Cases	134.7	4.95
92	Cases	124.3	3.78
93	Cases	139	7.83
94	Cases	10.1	1.03
95	Cases	21.8	0.965
96	Cases	17.8	0.896
97	Cases	45.1	2.04
98	Cases	23.3	3.84
99	Cases	56.5	2.68
100	Cases	139	4.51
101	Cases	98.3	3.2
102	Cases	42.8	2.57
103	Cases	41.8	4.47
104	Cases	61.6	3.52
105	Cases	79.2	2.88
106	Cases	72.2	1.91
107	Cases	53.1	1.72
108	Cases	82.1	2.4
109	Cases	39	1.37
110	Cases	85.9	4.12
111	Cases	57.1	1.56
112	Cases	36.1	1.8

## Sheet: IGFBP-3 A-202C genotype 
Numer	Group	IGFP3.202A.C
1	Cases	CC
2	Cases	AC
3	Cases	CC
4	Cases	AC
5	Cases	CC
6	Cases	AC
7	Cases	CC
8	Cases	CC
9	Cases	CC
10	Cases	CC
11	Cases	AC
12	Cases	AA
13	Cases	AC
14	Cases	CC
15	Cases	CC
16	Cases	CC
17	Cases	CC
18	Cases	AC
19	Cases	CC
20	Cases	CC
21	Cases	CC
22	Cases	CC
23	Cases	AC
24	Cases	CC
25	Cases	CC
26	Cases	CC
27	Cases	CC
28	Cases	CC
29	Cases	CC
30	Cases	CC
31	Cases	CC
32	Cases	AA
33	Cases	CC
34	Cases	CC
35	Cases	CC
36	Cases	CC
37	Cases	AA
38	Cases	CC
39	Cases	CC
40	Cases	AC
41	Cases	CC
42	Cases	AC
43	Cases	CC
44	Cases	AA
45	Cases	CC
46	Cases	AA
47	Cases	AC
48	Cases	AC
49	Cases	AA
50	Cases	CC
51	Cases	AC
52	Cases	CC
53	Cases	CC
54	Cases	AC
55	Cases	CC
56	Cases	AA
57	Cases	AC
58	Cases	AA
59	Cases	AC
60	Cases	CC
61	Cases	CC
62	Cases	CC
63	Cases	CC
64	Cases	CC
65	Cases	CC
66	Cases	CC
67	Cases	AC
68	Cases	CC
69	Cases	CC
70	Cases	CC
71	Cases	CC
72	Cases	CC
73	Cases	CC
74	Cases	CC
75	Cases	CC
76	Cases	CC
77	Cases	AA
78	Cases	CC
79	Cases	CC
80	Cases	CC
81	Cases	CC
82	Cases	AC
83	Cases	CC
84	Cases	CC
85	Cases	CC
86	Cases	AA
87	Cases	CC
88	Cases	CC
89	Cases	CC
90	Cases	CC
91	Cases	AC
92	Cases	CC
93	Cases	CC
94	Cases	AC
95	Cases	CC
96	Cases	CC
97	Cases	CC
98	Cases	CC
99	Cases	CC
100	Cases	CC
101	Cases	AC
102	Cases	CC
103	Cases	CC
104	Cases	CC
105	Cases	AC
106	Cases	CC
107	Cases	CC
108	Cases	CC
109	Cases	CC
110	Cases	CC
111	Cases	AA
112	Cases	AC

## Sheet: Frequency of ER, PR, and HER-2 
Numer	Group	ER	PR	HER2neu
1	Cases	Positive	Positive	Negative
2	Cases	Positive	Positive	Negative
3	Cases	Positive	Positive	positive
4	Cases	Positive	Positive	Negative
5	Cases	Positive	Positive	Negative
6	Cases	Positive	Positive	Negative
7	Cases	Negative	Negative	positive
8	Cases	Positive	Positive	Negative
9	Cases	Positive	Positive	Negative
10	Cases	Positive	Positive	Negative
11	Cases	Positive	Positive	Negative
12	Cases	Positive	Positive	Negative
13	Cases	Positive	Positive	Negative
14	Cases	Positive	Positive	Negative
15	Cases	Positive	Positive	positive
16	Cases	Positive	Positive	Negative
17	Cases	Positive	Positive	Negative
18	Cases	Positive	Positive	Negative
19	Cases	Positive	Positive	Negative
20	Cases	Positive	Positive	Negative
21	Cases	Positive	Positive	Negative
22	Cases	Positive	Positive	Negative
23	Cases	Negative	Negative	Negative
24	Cases	Positive	Positive	Negative
25	Cases	Positive	Positive	Negative
26	Cases	Positive	Positive	Negative
27	Cases	Positive	Positive	Negative
28	Cases	Positive	Positive	Negative
29	Cases	Positive	Positive	Negative
30	Cases	Positive	Positive	Negative
31	Cases	Positive	Positive	Negative
32	Cases	Negative	Negative	positive
33	Cases	Positive	Positive	Negative
34	Cases	Positive	Positive	Negative
35	Cases	Positive	Positive	Negative
36	Cases	Positive	Positive	Negative
37	Cases	Negative	Negative	equivocal
38	Cases	Positive	Positive	positive
39	Cases	Positive	Positive	positive
40	Cases	Positive	Positive	Negative
41	Cases	Negative	Negative	positive
42	Cases	Positive	Positive	Negative
43	Cases	Negative	Negative	Negative
44	Cases	Positive	Positive	Negative
45	Cases	Positive	Positive	Negative
46	Cases	Positive	Positive	Negative
47	Cases	Positive	Positive	Negative
48	Cases	Positive	Positive	Negative
49	Cases	Positive	Positive	Negative
50	Cases	Positive	Positive	Negative
51	Cases	Positive	Positive	Negative
52	Cases	Positive	Positive	Negative
53	Cases	Positive	Positive	Negative
54	Cases	Positive	Positive	positive
55	Cases	Positive	Positive	Negative
56	Cases	Positive	Negative	positive
57	Cases	Positive	Positive	Negative
58	Cases	Negative	Negative	Negative
59	Cases	Positive	Positive	equivocal
60	Cases	Positive	Positive	Negative
61	Cases	Positive	Positive	Negative
62	Cases	Negative	Negative	positive
63	Cases	Positive	Positive	positive
64	Cases	Positive	Positive	Negative
65	Cases	Positive	Positive	Negative
66	Cases	Positive	Positive	Negative
67	Cases	Positive	Positive	Negative
68	Cases	Positive	Positive	Negative
69	Cases	Positive	Positive	positive
70	Cases	Positive	Positive	Negative
71	Cases	Positive	Positive	Negative
72	Cases	Positive	Positive	Negative
73	Cases	Positive	Positive	positive
74	Cases	Positive	Positive	positive
75	Cases	Positive	Positive	Negative
76	Cases	Positive	Positive	Negative
77	Cases	Negative	Negative	positive
78	Cases	Negative	Negative	Negative
79	Cases	Positive	Positive	Negative
80	Cases	Positive	Positive	Negative
81	Cases	Positive	Positive	positive
82	Cases	Positive	Positive	positive
83	Cases	Positive	Positive	Negative
84	Cases	Positive	Positive	Negative
85	Cases	Negative	Negative	Negative
86	Cases	Positive	Positive	Negative
87	Cases	Positive	Positive	Negative
88	Cases	Positive	Positive	positive
89	Cases	Positive	Positive	Negative
90	Cases	Positive	Positive	Negative
91	Cases	Positive	Positive	positive
92	Cases	Positive	Positive	Negative
93	Cases	Positive	Positive	Negative
94	Cases	Positive	Positive	Negative
95	Cases	Positive	Positive	positive
96	Cases	Positive	Positive	Negative
97	Cases	Positive	Positive	Negative
98	Cases	Positive	Positive	Negative
99	Cases	Positive	Positive	Negative
100	Cases	Positive	Positive	Negative
101	Cases	Positive	Positive	Negative
102	Cases	Positive	Positive	Negative
103	Cases	Negative	Negative	positive
104	Cases	Positive	Negative	positive
105	Cases	Positive	Negative	Negative
106	Cases	Positive	Positive	Negative
107	Cases	Positive	Positive	Negative
108	Cases	Positive	Positive	positive
109	Cases	Negative	Negative	Negative
110	Cases	Positive	Positive	positive
111	Cases	Positive	Positive	Negative
112	Cases	Negative	Negative	equivocal
